# Supplementary material for: Body Mass Index during Gluten-Free Diet in Patients with Celiac Disease
Source: Nutrients. 2023 Aug 10;15(16):3517. doi: 10.3390/nu15163517 (PMC10457784; doi:10.3390/nu15163517)
Supplement: Supplementary file 1 [file nutrients-15-03517-s001.zip]

Archive with 1 entries (1 files):
- nutrients-2496720-supplementary.pdf
